# Supplementary material for: Maternal Sepsis in Italy: A Prospective, Population-Based Cohort and Nested Case-Control Study
Source: Microorganisms. 2022 Dec 31;11(1):105. doi: 10.3390/microorganisms11010105 (PMC9865500; doi:10.3390/microorganisms11010105)
Supplement: Supplementary file 1 [file microorganisms-11-00105-s001.zip]

Archive with 1 entries (1 files):
- microorganisms-2094831-supplementary.pdf
